# Supplementary material for: Cost-Effectiveness Analysis of the Prophylactic Use of Ertapenem for the Prevention of Surgical Site Infections after Elective Colorectal Surgery
Source: Antibiotics (Basel). 2021 Mar 4;10(3):259. doi: 10.3390/antibiotics10030259 (PMC7999678; doi:10.3390/antibiotics10030259)
Supplement: Supplementary file 1 [file antibiotics-10-00259-s001.zip]

Archive with 2 entries (2 files):
- Supplementary File 1 - Systematic review.docx
- Supplementary File 2 - Model template.json
