# Supplementary material for: Cost-Effectiveness Analysis of the Prophylactic Use of Ertapenem for the Prevention of Surgical Site Infections after Elective Colorectal Surgery
Source: Antibiotics (Basel). 2021 Mar 4;10(3):259. doi: 10.3390/antibiotics10030259 (PMC7999678; doi:10.3390/antibiotics10030259)
Supplement: Supplementary file 1 [file antibiotics-10-00259-s001.zip › Supplementary File 2 - Model template.json]

{
  "SilverDecisions": "1.1.0",
  "buildTimestamp": 1544382143568,
  "savetime": "2020-10-31T09:10:24.778Z",
  "lng": "en",
  "viewMode": "twoCriteria",
  "rule": "max-min",
  "title": "",
  "description": "",
  "format": {
    "locales": "en",
    "payoff1": {
      "style": "decimal",
      "currency": "USD",
      "currencyDisplay": "symbol",
      "minimumFractionDigits": 0,
      "maximumFractionDigits": 2,
      "useGrouping": true
    },
    "payoff2": {
      "style": "currency",
      "currency": "USD",
      "currencyDisplay": "symbol",
      "minimumFractionDigits": 0,
      "maximumFractionDigits": 2,
      "useGrouping": true
    },
    "probability": {
      "style": "decimal",
      "minimumFractionDigits": 2,
      "maximumFractionDigits": 3,
      "useGrouping": true
    }
  },
  "treeDesigner": {
    "margin": {
      "left": 25,
      "right": 25,
      "top": 25,
      "bottom": 25
    },
    "scale": 1,
    "lng": "en",
    "layout": {
      "type": "cluster",
      "nodeSize": 40,
      "limitNodePositioning": true,
      "limitTextPositioning": true,
      "gridHeight": 75,
      "gridWidth": 150,
      "edgeSlantWidthMax": 20
    },
    "fontFamily": "serif",
    "fontSize": "12px",
    "fontWeight": "normal",
    "fontStyle": "normal",
    "node": {
      "strokeWidth": "1px",
      "optimal": {
        "stroke": "#006f00",
        "strokeWidth": "1.5px"
      },
      "label": {
        "fontSize": "1em",
        "color": "black"
      },
      "payoff": {
        "fontSize": "1em",
        "color": "black",
        "negativeColor": "#b60000"
      },
      "decision": {
        "fill": "#808080",
        "stroke": "#000000",
        "selected": {
          "fill": "#32a94a"
        }
      },
      "chance": {
        "fill": "#c9c9c9",
        "stroke": "#000000",
        "selected": {
          "fill": "#32a94a"
        }
      },
      "terminal": {
        "fill": "#ffffff",
        "stroke": "black",
        "selected": {
          "fill": "#32a94a"
        },
        "payoff": {
          "fontSize": "1em",
          "color": "black",
          "negativeColor": "#b60000"
        }
      }
    },
    "edge": {
      "stroke": "#424242",
      "strokeWidth": "1.5",
      "optimal": {
        "stroke": "#006f00",
        "strokeWidth": "2.4"
      },
      "selected": {
        "stroke": "#045ad1",
        "strokeWidth": "3.5"
      },
      "label": {
        "fontSize": "1em",
        "color": "back"
      },
      "payoff": {
        "fontSize": "1em",
        "color": "black",
        "negativeColor": "#b60000"
      }
    },
    "probability": {
      "fontSize": "1em",
      "color": "#0000d7"
    },
    "title": {
      "fontSize": "16px",
      "fontWeight": "bold",
      "fontStyle": "normal",
      "color": "#000000",
      "margin": {
        "top": 15,
        "bottom": 10
      }
    },
    "description": {
      "show": true,
      "fontSize": "12px",
      "fontWeight": "bold",
      "fontStyle": "normal",
      "color": "#000000",
      "margin": {
        "top": 5,
        "bottom": 10
      }
    },
    "readOnly": false,
    "disableAnimations": false,
    "forceFullEdgeRedraw": false,
    "hideLabels": false,
    "hidePayoffs": true,
    "hideProbabilities": true,
    "raw": false,
    "payoffNames": [
      "Effect",
      "Cost",
      "QALY",
      "Cost"
    ],
    "maxPayoffsToDisplay": 2
  },
  "data": {
    "code": "pSSITraditional = 0.092\npAMRTraditional = 0.2\npSSINew = 0.1\npAMRNew = 0.09\nQALYnoSSI = 0.056637\nQALYSSI = 0.048587\nQALYAMR = 0.038195\nCOSTnoSSI = 6919\nCOSTSSI = 16892\nCOSTAMR = 22042\n",
    "expressionScope": {
      "pSSITraditional": 0.092,
      "pAMRTraditional": 0.2,
      "pSSINew": 0.1,
      "pAMRNew": 0.09,
      "QALYnoSSI": 0.056637,
      "QALYSSI": 0.048587,
      "QALYAMR": 0.038195,
      "COSTnoSSI": 6919,
      "COSTSSI": 16892,
      "COSTAMR": 22042
    },
    "trees": [
      {
        "computed": {
          "max-min": {
            "childrenPayoff": [
              "17407871/312500000",
              "7933 73/500"
            ],
            "combinedPayoff": "-7933 28217129/312500000",
            "payoff": [
              "17407871/312500000",
              "7933 73/500"
            ],
            "optimal": true
          },
          "expected-value-maximization": {
            "childrenPayoff": [
              "6967309/125000000"
            ],
            "payoff": [
              "6967309/125000000"
            ],
            "optimal": true
          },
          "expected-value-minimization": {
            "childrenPayoff": [
              "17407871/312500000"
            ],
            "payoff": [
              "17407871/312500000"
            ],
            "optimal": true
          },
          "maxi-min": {
            "childrenPayoff": [
              "7639/200000"
            ],
            "payoff": [
              "7639/200000"
            ],
            "optimal": true
          },
          "maxi-max": {
            "childrenPayoff": [
              "56637/1000000"
            ],
            "payoff": [
              "56637/1000000"
            ],
            "optimal": true
          },
          "mini-min": {
            "childrenPayoff": [
              "7639/200000"
            ],
            "payoff": [
              "7639/200000"
            ],
            "optimal": true
          },
          "mini-max": {
            "childrenPayoff": [
              "56637/1000000"
            ],
            "payoff": [
              "56637/1000000"
            ],
            "optimal": true
          },
          "min-max": {
            "childrenPayoff": [
              "6967309/125000000",
              "8002 9/25"
            ],
            "combinedPayoff": "8002 38032691/125000000",
            "payoff": [
              "6967309/125000000",
              "8002 9/25"
            ],
            "optimal": true
          },
          "min-min": {
            "childrenPayoff": [
              "17407871/312500000",
              "7933 73/500"
            ],
            "combinedPayoff": "-7933 63032871/312500000",
            "payoff": [
              "17407871/312500000",
              "7933 73/500"
            ],
            "optimal": true
          },
          "max-max": {
            "childrenPayoff": [
              "6967309/125000000",
              "8002 9/25"
            ],
            "combinedPayoff": "8002 51967309/125000000",
            "payoff": [
              "6967309/125000000",
              "8002 9/25"
            ],
            "optimal": true
          }
        },
        "childEdges": [
          {
            "computed": {
              "payoff": [
                "0",
                "1 87/100"
              ],
              "max-min": {
                "probability": 1,
                "optimal": true
              },
              "expected-value-maximization": {
                "probability": 0,
                "optimal": false
              },
              "expected-value-minimization": {
                "probability": 1,
                "optimal": true
              },
              "maxi-min": {
                "probability": 1,
                "optimal": true
              },
              "maxi-max": {
                "probability": 1,
                "optimal": true
              },
              "mini-min": {
                "probability": 1,
                "optimal": true
              },
              "mini-max": {
                "probability": 1,
                "optimal": true
              },
              "min-max": {
                "probability": 0,
                "optimal": false
              },
              "min-min": {
                "probability": 1,
                "optimal": true
              },
              "max-max": {
                "probability": 0,
                "optimal": false
              }
            },
            "name": "Traditional",
            "payoff": [
              0,
              "1.87"
            ],
            "childNode": {
              "computed": {
                "max-min": {
                  "childrenPayoff": [
                    "17407871/312500000",
                    "7931 69/250"
                  ],
                  "combinedPayoff": "-7933 28217129/312500000",
                  "payoff": [
                    "17407871/312500000",
                    "7933 73/500"
                  ],
                  "optimal": true
                },
                "expected-value-maximization": {
                  "childrenPayoff": [
                    "17407871/312500000"
                  ],
                  "payoff": [
                    "17407871/312500000"
                  ]
                },
                "expected-value-minimization": {
                  "childrenPayoff": [
                    "17407871/312500000"
                  ],
                  "payoff": [
                    "17407871/312500000"
                  ],
                  "optimal": true
                },
                "maxi-min": {
                  "childrenPayoff": [
                    "7639/200000"
                  ],
                  "payoff": [
                    "7639/200000"
                  ],
                  "optimal": true
                },
                "maxi-max": {
                  "childrenPayoff": [
                    "56637/1000000"
                  ],
                  "payoff": [
                    "56637/1000000"
                  ],
                  "optimal": true
                },
                "mini-min": {
                  "childrenPayoff": [
                    "7639/200000"
                  ],
                  "payoff": [
                    "7639/200000"
                  ],
                  "optimal": true
                },
                "mini-max": {
                  "childrenPayoff": [
                    "56637/1000000"
                  ],
                  "payoff": [
                    "56637/1000000"
                  ],
                  "optimal": true
                },
                "min-max": {
                  "childrenPayoff": [
                    "17407871/312500000",
                    "7931 69/250"
                  ],
                  "combinedPayoff": "7933 28217129/312500000",
                  "payoff": [
                    "17407871/312500000",
                    "7933 73/500"
                  ]
                },
                "min-min": {
                  "childrenPayoff": [
                    "17407871/312500000",
                    "7931 69/250"
                  ],
                  "combinedPayoff": "-7933 63032871/312500000",
                  "payoff": [
                    "17407871/312500000",
                    "7933 73/500"
                  ],
                  "optimal": true
                },
                "max-max": {
                  "childrenPayoff": [
                    "17407871/312500000",
                    "7931 69/250"
                  ],
                  "combinedPayoff": "7933 63032871/312500000",
                  "payoff": [
                    "17407871/312500000",
                    "7933 73/500"
                  ]
                }
              },
              "childEdges": [
                {
                  "computed": {
                    "payoff": [
                      "56637/1000000",
                      "6919"
                    ],
                    "probability": "227/250",
                    "max-min": {
                      "probability": "227/250",
                      "optimal": true
                    },
                    "expected-value-maximization": {
                      "probability": "227/250"
                    },
                    "expected-value-minimization": {
                      "probability": "227/250",
                      "optimal": true
                    },
                    "maxi-min": {
                      "probability": 0,
                      "optimal": false
                    },
                    "maxi-max": {
                      "probability": 1,
                      "optimal": true
                    },
                    "mini-min": {
                      "probability": 0,
                      "optimal": false
                    },
                    "mini-max": {
                      "probability": 1,
                      "optimal": true
                    },
                    "min-max": {
                      "probability": "227/250"
                    },
                    "min-min": {
                      "probability": "227/250",
                      "optimal": true
                    },
                    "max-max": {
                      "probability": "227/250"
                    }
                  },
                  "name": "N",
                  "probability": "#",
                  "payoff": [
                    "QALYnoSSI",
                    "COSTnoSSI"
                  ],
                  "childNode": {
                    "computed": {
                      "max-min": {
                        "aggregatedPayoff": [
                          "56637/1000000",
                          "6920 87/100"
                        ],
                        "probabilityToEnter": "227/250",
                        "combinedPayoff": "-6918 943363/1000000",
                        "payoff": [
                          "56637/1000000",
                          "6919"
                        ],
                        "optimal": true
                      },
                      "expected-value-maximization": {
                        "aggregatedPayoff": [
                          "56637/1000000"
                        ],
                        "probabilityToEnter": 0,
                        "payoff": [
                          "56637/1000000"
                        ]
                      },
                      "expected-value-minimization": {
                        "aggregatedPayoff": [
                          "56637/1000000"
                        ],
                        "probabilityToEnter": "227/250",
                        "payoff": [
                          "56637/1000000"
                        ],
                        "optimal": true
                      },
                      "maxi-min": {
                        "aggregatedPayoff": [
                          "56637/1000000"
                        ],
                        "probabilityToEnter": 0,
                        "payoff": [
                          "56637/1000000"
                        ]
                      },
                      "maxi-max": {
                        "aggregatedPayoff": [
                          "56637/1000000"
                        ],
                        "probabilityToEnter": "1",
                        "payoff": [
                          "56637/1000000"
                        ],
                        "optimal": true
                      },
                      "mini-min": {
                        "aggregatedPayoff": [
                          "56637/1000000"
                        ],
                        "probabilityToEnter": 0,
                        "payoff": [
                          "56637/1000000"
                        ]
                      },
                      "mini-max": {
                        "aggregatedPayoff": [
                          "56637/1000000"
                        ],
                        "probabilityToEnter": "1",
                        "payoff": [
                          "56637/1000000"
                        ],
                        "optimal": true
                      },
                      "min-max": {
                        "aggregatedPayoff": [
                          "56637/1000000",
                          "6920 87/100"
                        ],
                        "probabilityToEnter": 0,
                        "combinedPayoff": "6918 943363/1000000",
                        "payoff": [
                          "56637/1000000",
                          "6919"
                        ]
                      },
                      "min-min": {
                        "aggregatedPayoff": [
                          "56637/1000000",
                          "6920 87/100"
                        ],
                        "probabilityToEnter": "227/250",
                        "combinedPayoff": "-6919 56637/1000000",
                        "payoff": [
                          "56637/1000000",
                          "6919"
                        ],
                        "optimal": true
                      },
                      "max-max": {
                        "aggregatedPayoff": [
                          "56637/1000000",
                          "6920 87/100"
                        ],
                        "probabilityToEnter": 0,
                        "combinedPayoff": "6919 56637/1000000",
                        "payoff": [
                          "56637/1000000",
                          "6919"
                        ]
                      }
                    },
                    "childEdges": [],
                    "name": "No SSI",
                    "code": "",
                    "expressionScope": {
                      "pSSITraditional": 0.092,
                      "pAMRTraditional": 0.2,
                      "pSSINew": 0.1,
                      "pAMRNew": 0.09,
                      "QALYnoSSI": 0.056637,
                      "QALYSSI": 0.048587,
                      "QALYAMR": 0.038195,
                      "COSTnoSSI": 6919,
                      "COSTSSI": 16892,
                      "COSTAMR": 22042
                    },
                    "folded": false,
                    "location": {
                      "x": 470,
                      "y": 20
                    },
                    "type": "terminal"
                  }
                },
                {
                  "computed": {
                    "payoff": [
                      "0",
                      "0"
                    ],
                    "probability": "23/250",
                    "max-min": {
                      "probability": "23/250",
                      "optimal": true
                    },
                    "expected-value-maximization": {
                      "probability": "23/250"
                    },
                    "expected-value-minimization": {
                      "probability": "23/250",
                      "optimal": true
                    },
                    "maxi-min": {
                      "probability": 1,
                      "optimal": true
                    },
                    "maxi-max": {
                      "probability": 0,
                      "optimal": false
                    },
                    "mini-min": {
                      "probability": 1,
                      "optimal": true
                    },
                    "mini-max": {
                      "probability": 0,
                      "optimal": false
                    },
                    "min-max": {
                      "probability": "23/250"
                    },
                    "min-min": {
                      "probability": "23/250",
                      "optimal": true
                    },
                    "max-max": {
                      "probability": "23/250"
                    }
                  },
                  "name": "Y",
                  "probability": "pSSITraditional",
                  "payoff": [
                    0,
                    0
                  ],
                  "childNode": {
                    "computed": {
                      "max-min": {
                        "childrenPayoff": [
                          "232543/5000000",
                          "17922"
                        ],
                        "combinedPayoff": "-17921 4767457/5000000",
                        "payoff": [
                          "232543/5000000",
                          "17922"
                        ],
                        "optimal": true
                      },
                      "expected-value-maximization": {
                        "childrenPayoff": [
                          "232543/5000000"
                        ],
                        "payoff": [
                          "232543/5000000"
                        ]
                      },
                      "expected-value-minimization": {
                        "childrenPayoff": [
                          "232543/5000000"
                        ],
                        "payoff": [
                          "232543/5000000"
                        ],
                        "optimal": true
                      },
                      "maxi-min": {
                        "childrenPayoff": [
                          "7639/200000"
                        ],
                        "payoff": [
                          "7639/200000"
                        ],
                        "optimal": true
                      },
                      "maxi-max": {
                        "childrenPayoff": [
                          "48587/1000000"
                        ],
                        "payoff": [
                          "48587/1000000"
                        ]
                      },
                      "mini-min": {
                        "childrenPayoff": [
                          "7639/200000"
                        ],
                        "payoff": [
                          "7639/200000"
                        ],
                        "optimal": true
                      },
                      "mini-max": {
                        "childrenPayoff": [
                          "48587/1000000"
                        ],
                        "payoff": [
                          "48587/1000000"
                        ]
                      },
                      "min-max": {
                        "childrenPayoff": [
                          "232543/5000000",
                          "17922"
                        ],
                        "combinedPayoff": "17921 4767457/5000000",
                        "payoff": [
                          "232543/5000000",
                          "17922"
                        ]
                      },
                      "min-min": {
                        "childrenPayoff": [
                          "232543/5000000",
                          "17922"
                        ],
                        "combinedPayoff": "-17922 232543/5000000",
                        "payoff": [
                          "232543/5000000",
                          "17922"
                        ],
                        "optimal": true
                      },
                      "max-max": {
                        "childrenPayoff": [
                          "232543/5000000",
                          "17922"
                        ],
                        "combinedPayoff": "17922 232543/5000000",
                        "payoff": [
                          "232543/5000000",
                          "17922"
                        ]
                      }
                    },
                    "childEdges": [
                      {
                        "computed": {
                          "payoff": [
                            "48587/1000000",
                            "16892"
                          ],
                          "probability": "4/5",
                          "max-min": {
                            "probability": "4/5",
                            "optimal": true
                          },
                          "expected-value-maximization": {
                            "probability": "4/5"
                          },
                          "expected-value-minimization": {
                            "probability": "4/5",
                            "optimal": true
                          },
                          "maxi-min": {
                            "probability": 0,
                            "optimal": false
                          },
                          "maxi-max": {
                            "probability": 1
                          },
                          "mini-min": {
                            "probability": 0,
                            "optimal": false
                          },
                          "mini-max": {
                            "probability": 1
                          },
                          "min-max": {
                            "probability": "4/5"
                          },
                          "min-min": {
                            "probability": "4/5",
                            "optimal": true
                          },
                          "max-max": {
                            "probability": "4/5"
                          }
                        },
                        "name": "N",
                        "probability": "#",
                        "payoff": [
                          "QALYSSI",
                          "COSTSSI"
                        ],
                        "childNode": {
                          "computed": {
                            "max-min": {
                              "aggregatedPayoff": [
                                "48587/1000000",
                                "16893 87/100"
                              ],
                              "probabilityToEnter": "46/625",
                              "combinedPayoff": "-16891 951413/1000000",
                              "payoff": [
                                "48587/1000000",
                                "16892"
                              ],
                              "optimal": true
                            },
                            "expected-value-maximization": {
                              "aggregatedPayoff": [
                                "48587/1000000"
                              ],
                              "probabilityToEnter": 0,
                              "payoff": [
                                "48587/1000000"
                              ]
                            },
                            "expected-value-minimization": {
                              "aggregatedPayoff": [
                                "48587/1000000"
                              ],
                              "probabilityToEnter": "46/625",
                              "payoff": [
                                "48587/1000000"
                              ],
                              "optimal": true
                            },
                            "maxi-min": {
                              "aggregatedPayoff": [
                                "48587/1000000"
                              ],
                              "probabilityToEnter": 0,
                              "payoff": [
                                "48587/1000000"
                              ]
                            },
                            "maxi-max": {
                              "aggregatedPayoff": [
                                "48587/1000000"
                              ],
                              "probabilityToEnter": 0,
                              "payoff": [
                                "48587/1000000"
                              ]
                            },
                            "mini-min": {
                              "aggregatedPayoff": [
                                "48587/1000000"
                              ],
                              "probabilityToEnter": 0,
                              "payoff": [
                                "48587/1000000"
                              ]
                            },
                            "mini-max": {
                              "aggregatedPayoff": [
                                "48587/1000000"
                              ],
                              "probabilityToEnter": 0,
                              "payoff": [
                                "48587/1000000"
                              ]
                            },
                            "min-max": {
                              "aggregatedPayoff": [
                                "48587/1000000",
                                "16893 87/100"
                              ],
                              "probabilityToEnter": 0,
                              "combinedPayoff": "16891 951413/1000000",
                              "payoff": [
                                "48587/1000000",
                                "16892"
                              ]
                            },
                            "min-min": {
                              "aggregatedPayoff": [
                                "48587/1000000",
                                "16893 87/100"
                              ],
                              "probabilityToEnter": "46/625",
                              "combinedPayoff": "-16892 48587/1000000",
                              "payoff": [
                                "48587/1000000",
                                "16892"
                              ],
                              "optimal": true
                            },
                            "max-max": {
                              "aggregatedPayoff": [
                                "48587/1000000",
                                "16893 87/100"
                              ],
                              "probabilityToEnter": 0,
                              "combinedPayoff": "16892 48587/1000000",
                              "payoff": [
                                "48587/1000000",
                                "16892"
                              ]
                            }
                          },
                          "childEdges": [],
                          "name": "SSI",
                          "code": "",
                          "expressionScope": {
                            "pSSITraditional": 0.092,
                            "pAMRTraditional": 0.2,
                            "pSSINew": 0.1,
                            "pAMRNew": 0.09,
                            "QALYnoSSI": 0.056637,
                            "QALYSSI": 0.048587,
                            "QALYAMR": 0.038195,
                            "COSTnoSSI": 6919,
                            "COSTSSI": 16892,
                            "COSTAMR": 22042
                          },
                          "folded": false,
                          "location": {
                            "x": 470,
                            "y": 110.00000000000001
                          },
                          "type": "terminal"
                        }
                      },
                      {
                        "computed": {
                          "payoff": [
                            "7639/200000",
                            "22042"
                          ],
                          "probability": "1/5",
                          "max-min": {
                            "probability": "1/5",
                            "optimal": true
                          },
                          "expected-value-maximization": {
                            "probability": "1/5"
                          },
                          "expected-value-minimization": {
                            "probability": "1/5",
                            "optimal": true
                          },
                          "maxi-min": {
                            "probability": 1,
                            "optimal": true
                          },
                          "maxi-max": {
                            "probability": 0
                          },
                          "mini-min": {
                            "probability": 1,
                            "optimal": true
                          },
                          "mini-max": {
                            "probability": 0
                          },
                          "min-max": {
                            "probability": "1/5"
                          },
                          "min-min": {
                            "probability": "1/5",
                            "optimal": true
                          },
                          "max-max": {
                            "probability": "1/5"
                          }
                        },
                        "name": "Y",
                        "probability": "pAMRTraditional",
                        "payoff": [
                          "QALYAMR",
                          "COSTAMR"
                        ],
                        "childNode": {
                          "computed": {
                            "max-min": {
                              "aggregatedPayoff": [
                                "7639/200000",
                                "22043 87/100"
                              ],
                              "probabilityToEnter": "23/1250",
                              "combinedPayoff": "-22041 192361/200000",
                              "payoff": [
                                "7639/200000",
                                "22042"
                              ],
                              "optimal": true
                            },
                            "expected-value-maximization": {
                              "aggregatedPayoff": [
                                "7639/200000"
                              ],
                              "probabilityToEnter": 0,
                              "payoff": [
                                "7639/200000"
                              ]
                            },
                            "expected-value-minimization": {
                              "aggregatedPayoff": [
                                "7639/200000"
                              ],
                              "probabilityToEnter": "23/1250",
                              "payoff": [
                                "7639/200000"
                              ],
                              "optimal": true
                            },
                            "maxi-min": {
                              "aggregatedPayoff": [
                                "7639/200000"
                              ],
                              "probabilityToEnter": "1",
                              "payoff": [
                                "7639/200000"
                              ],
                              "optimal": true
                            },
                            "maxi-max": {
                              "aggregatedPayoff": [
                                "7639/200000"
                              ],
                              "probabilityToEnter": 0,
                              "payoff": [
                                "7639/200000"
                              ]
                            },
                            "mini-min": {
                              "aggregatedPayoff": [
                                "7639/200000"
                              ],
                              "probabilityToEnter": "1",
                              "payoff": [
                                "7639/200000"
                              ],
                              "optimal": true
                            },
                            "mini-max": {
                              "aggregatedPayoff": [
                                "7639/200000"
                              ],
                              "probabilityToEnter": 0,
                              "payoff": [
                                "7639/200000"
                              ]
                            },
                            "min-max": {
                              "aggregatedPayoff": [
                                "7639/200000",
                                "22043 87/100"
                              ],
                              "probabilityToEnter": 0,
                              "combinedPayoff": "22041 192361/200000",
                              "payoff": [
                                "7639/200000",
                                "22042"
                              ]
                            },
                            "min-min": {
                              "aggregatedPayoff": [
                                "7639/200000",
                                "22043 87/100"
                              ],
                              "probabilityToEnter": "23/1250",
                              "combinedPayoff": "-22042 7639/200000",
                              "payoff": [
                                "7639/200000",
                                "22042"
                              ],
                              "optimal": true
                            },
                            "max-max": {
                              "aggregatedPayoff": [
                                "7639/200000",
                                "22043 87/100"
                              ],
                              "probabilityToEnter": 0,
                              "combinedPayoff": "22042 7639/200000",
                              "payoff": [
                                "7639/200000",
                                "22042"
                              ]
                            }
                          },
                          "childEdges": [],
                          "name": "SSI-AMR",
                          "code": "",
                          "expressionScope": {
                            "pSSITraditional": 0.092,
                            "pAMRTraditional": 0.2,
                            "pSSINew": 0.1,
                            "pAMRNew": 0.09,
                            "QALYnoSSI": 0.056637,
                            "QALYSSI": 0.048587,
                            "QALYAMR": 0.038195,
                            "COSTnoSSI": 6919,
                            "COSTSSI": 16892,
                            "COSTAMR": 22042
                          },
                          "folded": false,
                          "location": {
                            "x": 470,
                            "y": 185.00000000000003
                          },
                          "type": "terminal"
                        }
                      }
                    ],
                    "name": "AMR",
                    "code": "",
                    "expressionScope": {
                      "pSSITraditional": 0.092,
                      "pAMRTraditional": 0.2,
                      "pSSINew": 0.1,
                      "pAMRNew": 0.09,
                      "QALYnoSSI": 0.056637,
                      "QALYSSI": 0.048587,
                      "QALYAMR": 0.038195,
                      "COSTnoSSI": 6919,
                      "COSTSSI": 16892,
                      "COSTAMR": 22042
                    },
                    "folded": false,
                    "location": {
                      "x": 320,
                      "y": 147.50000000000003
                    },
                    "type": "chance"
                  }
                }
              ],
              "name": "SSI",
              "code": "",
              "expressionScope": {
                "pSSITraditional": 0.092,
                "pAMRTraditional": 0.2,
                "pSSINew": 0.1,
                "pAMRNew": 0.09,
                "QALYnoSSI": 0.056637,
                "QALYSSI": 0.048587,
                "QALYAMR": 0.038195,
                "COSTnoSSI": 6919,
                "COSTSSI": 16892,
                "COSTAMR": 22042
              },
              "folded": false,
              "location": {
                "x": 170,
                "y": 83.75000000000001
              },
              "type": "chance"
            }
          },
          {
            "computed": {
              "payoff": [
                "0",
                "39 71/100"
              ],
              "max-min": {
                "probability": 0,
                "optimal": false
              },
              "expected-value-maximization": {
                "probability": 1,
                "optimal": true
              },
              "expected-value-minimization": {
                "probability": 0,
                "optimal": false
              },
              "maxi-min": {
                "probability": 1,
                "optimal": true
              },
              "maxi-max": {
                "probability": 1,
                "optimal": true
              },
              "mini-min": {
                "probability": 1,
                "optimal": true
              },
              "mini-max": {
                "probability": 1,
                "optimal": true
              },
              "min-max": {
                "probability": 1,
                "optimal": true
              },
              "min-min": {
                "probability": 0,
                "optimal": false
              },
              "max-max": {
                "probability": 1,
                "optimal": true
              }
            },
            "name": "Ertapenem",
            "payoff": [
              0,
              "39.71"
            ],
            "childNode": {
              "computed": {
                "max-min": {
                  "childrenPayoff": [
                    "6967309/125000000",
                    "7962 13/20"
                  ],
                  "combinedPayoff": "-8002 38032691/125000000",
                  "payoff": [
                    "6967309/125000000",
                    "8002 9/25"
                  ]
                },
                "expected-value-maximization": {
                  "childrenPayoff": [
                    "6967309/125000000"
                  ],
                  "payoff": [
                    "6967309/125000000"
                  ],
                  "optimal": true
                },
                "expected-value-minimization": {
                  "childrenPayoff": [
                    "6967309/125000000"
                  ],
                  "payoff": [
                    "6967309/125000000"
                  ]
                },
                "maxi-min": {
                  "childrenPayoff": [
                    "7639/200000"
                  ],
                  "payoff": [
                    "7639/200000"
                  ],
                  "optimal": true
                },
                "maxi-max": {
                  "childrenPayoff": [
                    "56637/1000000"
                  ],
                  "payoff": [
                    "56637/1000000"
                  ],
                  "optimal": true
                },
                "mini-min": {
                  "childrenPayoff": [
                    "7639/200000"
                  ],
                  "payoff": [
                    "7639/200000"
                  ],
                  "optimal": true
                },
                "mini-max": {
                  "childrenPayoff": [
                    "56637/1000000"
                  ],
                  "payoff": [
                    "56637/1000000"
                  ],
                  "optimal": true
                },
                "min-max": {
                  "childrenPayoff": [
                    "6967309/125000000",
                    "7962 13/20"
                  ],
                  "combinedPayoff": "8002 38032691/125000000",
                  "payoff": [
                    "6967309/125000000",
                    "8002 9/25"
                  ],
                  "optimal": true
                },
                "min-min": {
                  "childrenPayoff": [
                    "6967309/125000000",
                    "7962 13/20"
                  ],
                  "combinedPayoff": "-8002 51967309/125000000",
                  "payoff": [
                    "6967309/125000000",
                    "8002 9/25"
                  ]
                },
                "max-max": {
                  "childrenPayoff": [
                    "6967309/125000000",
                    "7962 13/20"
                  ],
                  "combinedPayoff": "8002 51967309/125000000",
                  "payoff": [
                    "6967309/125000000",
                    "8002 9/25"
                  ],
                  "optimal": true
                }
              },
              "childEdges": [
                {
                  "computed": {
                    "payoff": [
                      "56637/1000000",
                      "6919"
                    ],
                    "probability": "9/10",
                    "max-min": {
                      "probability": "9/10"
                    },
                    "expected-value-maximization": {
                      "probability": "9/10",
                      "optimal": true
                    },
                    "expected-value-minimization": {
                      "probability": "9/10"
                    },
                    "maxi-min": {
                      "probability": 0,
                      "optimal": false
                    },
                    "maxi-max": {
                      "probability": 1,
                      "optimal": true
                    },
                    "mini-min": {
                      "probability": 0,
                      "optimal": false
                    },
                    "mini-max": {
                      "probability": 1,
                      "optimal": true
                    },
                    "min-max": {
                      "probability": "9/10",
                      "optimal": true
                    },
                    "min-min": {
                      "probability": "9/10"
                    },
                    "max-max": {
                      "probability": "9/10",
                      "optimal": true
                    }
                  },
                  "name": "N",
                  "probability": "#",
                  "payoff": [
                    "QALYnoSSI",
                    "COSTnoSSI"
                  ],
                  "childNode": {
                    "computed": {
                      "max-min": {
                        "aggregatedPayoff": [
                          "56637/1000000",
                          "6958 71/100"
                        ],
                        "probabilityToEnter": 0,
                        "combinedPayoff": "-6918 943363/1000000",
                        "payoff": [
                          "56637/1000000",
                          "6919"
                        ]
                      },
                      "expected-value-maximization": {
                        "aggregatedPayoff": [
                          "56637/1000000"
                        ],
                        "probabilityToEnter": "9/10",
                        "payoff": [
                          "56637/1000000"
                        ],
                        "optimal": true
                      },
                      "expected-value-minimization": {
                        "aggregatedPayoff": [
                          "56637/1000000"
                        ],
                        "probabilityToEnter": 0,
                        "payoff": [
                          "56637/1000000"
                        ]
                      },
                      "maxi-min": {
                        "aggregatedPayoff": [
                          "56637/1000000"
                        ],
                        "probabilityToEnter": 0,
                        "payoff": [
                          "56637/1000000"
                        ]
                      },
                      "maxi-max": {
                        "aggregatedPayoff": [
                          "56637/1000000"
                        ],
                        "probabilityToEnter": "1",
                        "payoff": [
                          "56637/1000000"
                        ],
                        "optimal": true
                      },
                      "mini-min": {
                        "aggregatedPayoff": [
                          "56637/1000000"
                        ],
                        "probabilityToEnter": 0,
                        "payoff": [
                          "56637/1000000"
                        ]
                      },
                      "mini-max": {
                        "aggregatedPayoff": [
                          "56637/1000000"
                        ],
                        "probabilityToEnter": "1",
                        "payoff": [
                          "56637/1000000"
                        ],
                        "optimal": true
                      },
                      "min-max": {
                        "aggregatedPayoff": [
                          "56637/1000000",
                          "6958 71/100"
                        ],
                        "probabilityToEnter": "9/10",
                        "combinedPayoff": "6918 943363/1000000",
                        "payoff": [
                          "56637/1000000",
                          "6919"
                        ],
                        "optimal": true
                      },
                      "min-min": {
                        "aggregatedPayoff": [
                          "56637/1000000",
                          "6958 71/100"
                        ],
                        "probabilityToEnter": 0,
                        "combinedPayoff": "-6919 56637/1000000",
                        "payoff": [
                          "56637/1000000",
                          "6919"
                        ]
                      },
                      "max-max": {
                        "aggregatedPayoff": [
                          "56637/1000000",
                          "6958 71/100"
                        ],
                        "probabilityToEnter": "9/10",
                        "combinedPayoff": "6919 56637/1000000",
                        "payoff": [
                          "56637/1000000",
                          "6919"
                        ],
                        "optimal": true
                      }
                    },
                    "childEdges": [],
                    "name": "No SSI",
                    "code": "",
                    "expressionScope": {
                      "pSSITraditional": 0.092,
                      "pAMRTraditional": 0.2,
                      "pSSINew": 0.1,
                      "pAMRNew": 0.09,
                      "QALYnoSSI": 0.056637,
                      "QALYSSI": 0.048587,
                      "QALYAMR": 0.038195,
                      "COSTnoSSI": 6919,
                      "COSTSSI": 16892,
                      "COSTAMR": 22042
                    },
                    "folded": false,
                    "location": {
                      "x": 470,
                      "y": 275.00000000000006
                    },
                    "type": "terminal"
                  }
                },
                {
                  "computed": {
                    "payoff": [
                      "0",
                      "0"
                    ],
                    "probability": "1/10",
                    "max-min": {
                      "probability": "1/10"
                    },
                    "expected-value-maximization": {
                      "probability": "1/10",
                      "optimal": true
                    },
                    "expected-value-minimization": {
                      "probability": "1/10"
                    },
                    "maxi-min": {
                      "probability": 1,
                      "optimal": true
                    },
                    "maxi-max": {
                      "probability": 0,
                      "optimal": false
                    },
                    "mini-min": {
                      "probability": 1,
                      "optimal": true
                    },
                    "mini-max": {
                      "probability": 0,
                      "optimal": false
                    },
                    "min-max": {
                      "probability": "1/10",
                      "optimal": true
                    },
                    "min-min": {
                      "probability": "1/10"
                    },
                    "max-max": {
                      "probability": "1/10",
                      "optimal": true
                    }
                  },
                  "name": "Y",
                  "probability": "pSSINew",
                  "payoff": [
                    0,
                    0
                  ],
                  "childNode": {
                    "computed": {
                      "max-min": {
                        "childrenPayoff": [
                          "1191293/25000000",
                          "17355 1/2"
                        ],
                        "combinedPayoff": "-17355 11308707/25000000",
                        "payoff": [
                          "1191293/25000000",
                          "17355 1/2"
                        ]
                      },
                      "expected-value-maximization": {
                        "childrenPayoff": [
                          "1191293/25000000"
                        ],
                        "payoff": [
                          "1191293/25000000"
                        ],
                        "optimal": true
                      },
                      "expected-value-minimization": {
                        "childrenPayoff": [
                          "1191293/25000000"
                        ],
                        "payoff": [
                          "1191293/25000000"
                        ]
                      },
                      "maxi-min": {
                        "childrenPayoff": [
                          "7639/200000"
                        ],
                        "payoff": [
                          "7639/200000"
                        ],
                        "optimal": true
                      },
                      "maxi-max": {
                        "childrenPayoff": [
                          "48587/1000000"
                        ],
                        "payoff": [
                          "48587/1000000"
                        ]
                      },
                      "mini-min": {
                        "childrenPayoff": [
                          "7639/200000"
                        ],
                        "payoff": [
                          "7639/200000"
                        ],
                        "optimal": true
                      },
                      "mini-max": {
                        "childrenPayoff": [
                          "48587/1000000"
                        ],
                        "payoff": [
                          "48587/1000000"
                        ]
                      },
                      "min-max": {
                        "childrenPayoff": [
                          "1191293/25000000",
                          "17355 1/2"
                        ],
                        "combinedPayoff": "17355 11308707/25000000",
                        "payoff": [
                          "1191293/25000000",
                          "17355 1/2"
                        ],
                        "optimal": true
                      },
                      "min-min": {
                        "childrenPayoff": [
                          "1191293/25000000",
                          "17355 1/2"
                        ],
                        "combinedPayoff": "-17355 13691293/25000000",
                        "payoff": [
                          "1191293/25000000",
                          "17355 1/2"
                        ]
                      },
                      "max-max": {
                        "childrenPayoff": [
                          "1191293/25000000",
                          "17355 1/2"
                        ],
                        "combinedPayoff": "17355 13691293/25000000",
                        "payoff": [
                          "1191293/25000000",
                          "17355 1/2"
                        ],
                        "optimal": true
                      }
                    },
                    "childEdges": [
                      {
                        "computed": {
                          "payoff": [
                            "48587/1000000",
                            "16892"
                          ],
                          "probability": "91/100",
                          "max-min": {
                            "probability": "91/100"
                          },
                          "expected-value-maximization": {
                            "probability": "91/100",
                            "optimal": true
                          },
                          "expected-value-minimization": {
                            "probability": "91/100"
                          },
                          "maxi-min": {
                            "probability": 0,
                            "optimal": false
                          },
                          "maxi-max": {
                            "probability": 1
                          },
                          "mini-min": {
                            "probability": 0,
                            "optimal": false
                          },
                          "mini-max": {
                            "probability": 1
                          },
                          "min-max": {
                            "probability": "91/100",
                            "optimal": true
                          },
                          "min-min": {
                            "probability": "91/100"
                          },
                          "max-max": {
                            "probability": "91/100",
                            "optimal": true
                          }
                        },
                        "name": "N",
                        "probability": "#",
                        "payoff": [
                          "QALYSSI",
                          "COSTSSI"
                        ],
                        "childNode": {
                          "computed": {
                            "max-min": {
                              "aggregatedPayoff": [
                                "48587/1000000",
                                "16931 71/100"
                              ],
                              "probabilityToEnter": 0,
                              "combinedPayoff": "-16891 951413/1000000",
                              "payoff": [
                                "48587/1000000",
                                "16892"
                              ]
                            },
                            "expected-value-maximization": {
                              "aggregatedPayoff": [
                                "48587/1000000"
                              ],
                              "probabilityToEnter": "91/1000",
                              "payoff": [
                                "48587/1000000"
                              ],
                              "optimal": true
                            },
                            "expected-value-minimization": {
                              "aggregatedPayoff": [
                                "48587/1000000"
                              ],
                              "probabilityToEnter": 0,
                              "payoff": [
                                "48587/1000000"
                              ]
                            },
                            "maxi-min": {
                              "aggregatedPayoff": [
                                "48587/1000000"
                              ],
                              "probabilityToEnter": 0,
                              "payoff": [
                                "48587/1000000"
                              ]
                            },
                            "maxi-max": {
                              "aggregatedPayoff": [
                                "48587/1000000"
                              ],
                              "probabilityToEnter": 0,
                              "payoff": [
                                "48587/1000000"
                              ]
                            },
                            "mini-min": {
                              "aggregatedPayoff": [
                                "48587/1000000"
                              ],
                              "probabilityToEnter": 0,
                              "payoff": [
                                "48587/1000000"
                              ]
                            },
                            "mini-max": {
                              "aggregatedPayoff": [
                                "48587/1000000"
                              ],
                              "probabilityToEnter": 0,
                              "payoff": [
                                "48587/1000000"
                              ]
                            },
                            "min-max": {
                              "aggregatedPayoff": [
                                "48587/1000000",
                                "16931 71/100"
                              ],
                              "probabilityToEnter": "91/1000",
                              "combinedPayoff": "16891 951413/1000000",
                              "payoff": [
                                "48587/1000000",
                                "16892"
                              ],
                              "optimal": true
                            },
                            "min-min": {
                              "aggregatedPayoff": [
                                "48587/1000000",
                                "16931 71/100"
                              ],
                              "probabilityToEnter": 0,
                              "combinedPayoff": "-16892 48587/1000000",
                              "payoff": [
                                "48587/1000000",
                                "16892"
                              ]
                            },
                            "max-max": {
                              "aggregatedPayoff": [
                                "48587/1000000",
                                "16931 71/100"
                              ],
                              "probabilityToEnter": "91/1000",
                              "combinedPayoff": "16892 48587/1000000",
                              "payoff": [
                                "48587/1000000",
                                "16892"
                              ],
                              "optimal": true
                            }
                          },
                          "childEdges": [],
                          "name": "SSI",
                          "code": "",
                          "expressionScope": {
                            "pSSITraditional": 0.092,
                            "pAMRTraditional": 0.2,
                            "pSSINew": 0.1,
                            "pAMRNew": 0.09,
                            "QALYnoSSI": 0.056637,
                            "QALYSSI": 0.048587,
                            "QALYAMR": 0.038195,
                            "COSTnoSSI": 6919,
                            "COSTSSI": 16892,
                            "COSTAMR": 22042
                          },
                          "folded": false,
                          "location": {
                            "x": 470,
                            "y": 365.00000000000006
                          },
                          "type": "terminal"
                        }
                      },
                      {
                        "computed": {
                          "payoff": [
                            "7639/200000",
                            "22042"
                          ],
                          "probability": "9/100",
                          "max-min": {
                            "probability": "9/100"
                          },
                          "expected-value-maximization": {
                            "probability": "9/100",
                            "optimal": true
                          },
                          "expected-value-minimization": {
                            "probability": "9/100"
                          },
                          "maxi-min": {
                            "probability": 1,
                            "optimal": true
                          },
                          "maxi-max": {
                            "probability": 0
                          },
                          "mini-min": {
                            "probability": 1,
                            "optimal": true
                          },
                          "mini-max": {
                            "probability": 0
                          },
                          "min-max": {
                            "probability": "9/100",
                            "optimal": true
                          },
                          "min-min": {
                            "probability": "9/100"
                          },
                          "max-max": {
                            "probability": "9/100",
                            "optimal": true
                          }
                        },
                        "name": "Y",
                        "probability": "pAMRNew",
                        "payoff": [
                          "QALYAMR",
                          "COSTAMR"
                        ],
                        "childNode": {
                          "computed": {
                            "max-min": {
                              "aggregatedPayoff": [
                                "7639/200000",
                                "22081 71/100"
                              ],
                              "probabilityToEnter": 0,
                              "combinedPayoff": "-22041 192361/200000",
                              "payoff": [
                                "7639/200000",
                                "22042"
                              ]
                            },
                            "expected-value-maximization": {
                              "aggregatedPayoff": [
                                "7639/200000"
                              ],
                              "probabilityToEnter": "9/1000",
                              "payoff": [
                                "7639/200000"
                              ],
                              "optimal": true
                            },
                            "expected-value-minimization": {
                              "aggregatedPayoff": [
                                "7639/200000"
                              ],
                              "probabilityToEnter": 0,
                              "payoff": [
                                "7639/200000"
                              ]
                            },
                            "maxi-min": {
                              "aggregatedPayoff": [
                                "7639/200000"
                              ],
                              "probabilityToEnter": "1",
                              "payoff": [
                                "7639/200000"
                              ],
                              "optimal": true
                            },
                            "maxi-max": {
                              "aggregatedPayoff": [
                                "7639/200000"
                              ],
                              "probabilityToEnter": 0,
                              "payoff": [
                                "7639/200000"
                              ]
                            },
                            "mini-min": {
                              "aggregatedPayoff": [
                                "7639/200000"
                              ],
                              "probabilityToEnter": "1",
                              "payoff": [
                                "7639/200000"
                              ],
                              "optimal": true
                            },
                            "mini-max": {
                              "aggregatedPayoff": [
                                "7639/200000"
                              ],
                              "probabilityToEnter": 0,
                              "payoff": [
                                "7639/200000"
                              ]
                            },
                            "min-max": {
                              "aggregatedPayoff": [
                                "7639/200000",
                                "22081 71/100"
                              ],
                              "probabilityToEnter": "9/1000",
                              "combinedPayoff": "22041 192361/200000",
                              "payoff": [
                                "7639/200000",
                                "22042"
                              ],
                              "optimal": true
                            },
                            "min-min": {
                              "aggregatedPayoff": [
                                "7639/200000",
                                "22081 71/100"
                              ],
                              "probabilityToEnter": 0,
                              "combinedPayoff": "-22042 7639/200000",
                              "payoff": [
                                "7639/200000",
                                "22042"
                              ]
                            },
                            "max-max": {
                              "aggregatedPayoff": [
                                "7639/200000",
                                "22081 71/100"
                              ],
                              "probabilityToEnter": "9/1000",
                              "combinedPayoff": "22042 7639/200000",
                              "payoff": [
                                "7639/200000",
                                "22042"
                              ],
                              "optimal": true
                            }
                          },
                          "childEdges": [],
                          "name": "SSI-AMR",
                          "code": "",
                          "expressionScope": {
                            "pSSITraditional": 0.092,
                            "pAMRTraditional": 0.2,
                            "pSSINew": 0.1,
                            "pAMRNew": 0.09,
                            "QALYnoSSI": 0.056637,
                            "QALYSSI": 0.048587,
                            "QALYAMR": 0.038195,
                            "COSTnoSSI": 6919,
                            "COSTSSI": 16892,
                            "COSTAMR": 22042
                          },
                          "folded": false,
                          "location": {
                            "x": 470,
                            "y": 440.00000000000006
                          },
                          "type": "terminal"
                        }
                      }
                    ],
                    "name": "AMR",
                    "code": "",
                    "expressionScope": {
                      "pSSITraditional": 0.092,
                      "pAMRTraditional": 0.2,
                      "pSSINew": 0.1,
                      "pAMRNew": 0.09,
                      "QALYnoSSI": 0.056637,
                      "QALYSSI": 0.048587,
                      "QALYAMR": 0.038195,
                      "COSTnoSSI": 6919,
                      "COSTSSI": 16892,
                      "COSTAMR": 22042
                    },
                    "folded": false,
                    "location": {
                      "x": 320,
                      "y": 402.50000000000006
                    },
                    "type": "chance"
                  }
                }
              ],
              "name": "SSI",
              "code": "",
              "expressionScope": {
                "pSSITraditional": 0.092,
                "pAMRTraditional": 0.2,
                "pSSINew": 0.1,
                "pAMRNew": 0.09,
                "QALYnoSSI": 0.056637,
                "QALYSSI": 0.048587,
                "QALYAMR": 0.038195,
                "COSTnoSSI": 6919,
                "COSTSSI": 16892,
                "COSTAMR": 22042
              },
              "folded": false,
              "location": {
                "x": 170,
                "y": 338.75
              },
              "type": "chance"
            }
          }
        ],
        "name": "SAP",
        "code": "",
        "expressionScope": {
          "pSSITraditional": 0.092,
          "pAMRTraditional": 0.2,
          "pSSINew": 0.1,
          "pAMRNew": 0.09,
          "QALYnoSSI": 0.056637,
          "QALYSSI": 0.048587,
          "QALYAMR": 0.038195,
          "COSTnoSSI": 6919,
          "COSTSSI": 16892,
          "COSTAMR": 22042
        },
        "folded": false,
        "location": {
          "x": 20,
          "y": 211.25
        },
        "type": "decision"
      }
    ],
    "texts": [],
    "payoffNames": [
      "Effect",
      "Cost",
      "QALY",
      "Cost"
    ],
    "defaultCriterion1Weight": "1",
    "weightLowerBound": 0,
    "weightUpperBound": "Infinity"
  },
  "sensitivityAnalysis": {}
}
